# Supplementary material for: Cystoseira compressa and Ericaria mediterranea: Effective Bioindicators for Heavy- and Semi-Metal Monitoring in Marine Environments with Rocky Substrates
Source: Plants (Basel). 2024 Feb 15;13(4):530. doi: 10.3390/plants13040530 (PMC10893443; doi:10.3390/plants13040530)
Supplement: Supplementary file 1 [file plants-13-00530-s001.zip]

Archive with 3 entries (3 files):
- PCA_contributions.pdf
- Table S1.xlsx
- Table S2.xlsx
